# Supplementary material for: Association between the Perceived Household Financial Decline Due to COVID-19 and Smartphone Dependency among Korean Adolescents
Source: Int J Environ Res Public Health. 2022 Mar 11;19(6):3303. doi: 10.3390/ijerph19063303 (PMC8951075; doi:10.3390/ijerph19063303)
Supplement: Supplementary file 1 [file ijerph-19-03303-s001.zip]

Archive with 1 entries (1 files):
- ijerph-1579848-supplementary.pdf
